# Supplementary material for: Surface-active microrobots can propel through blood faster than inert microrobots
Source: PNAS Nexus. 2024 Oct 15;3(10):pgae463. doi: 10.1093/pnasnexus/pgae463 (PMC11518928; doi:10.1093/pnasnexus/pgae463)
Supplement: pgae463_Supplementary_Data [file pgae463_supplementary_data.zip]

Archive with 4 entries (4 files):
- PNASNEXUS-PNASNEXUS-2024-00644-TR-s01.mp4
- PNASNEXUS-PNASNEXUS-2024-00644-TR-s02.mp4
- PNASNEXUS-PNASNEXUS-2024-00644-TR-s03.mp4
- PNASNEXUS-PNASNEXUS-2024-00644-TR-s04.pdf
